# Supplementary material for: Detection of potential drug-drug interactions for risk of acute kidney injury: a population-based case-control study using interpretable machine-learning models
Source: Front Pharmacol. 2023 May 23;14:1176096. doi: 10.3389/fphar.2023.1176096 (PMC10242015; doi:10.3389/fphar.2023.1176096)
Supplement: Supplementary file 2 [file DataSheet2.xlsx]

## Sheet: Table of contents
Detection of potential drug-drug interactions for risk of acute kidney injury: A population-based case-control study using interpretable machine-learning models
Hayato Akimoto1,2*, Takashi hayakawa1,2, Takuya Nagashima1,2, Kimino Minagawa2, Yasuo Takahashi2, Satoshi Asai1,2
* Correspondence: Hayato Akimoto: akimoto.hayato@nihon-u.ac.jp
Supplementary tables:
Supplementary Table S1. List of Internal Classification of Disease version 10 (ICD-10) codes.
Supplementary Table S2. Classification of drugs affecting kidney function into 32 therapeutic drug classes.
Supplementary Table S3. Optimized hyperparameters in random forest model.
Supplementary Table S4. Optimized booster parameters in extreme gradient boosting (XGB) tree model.
Supplementary Table S5. Optimized hyperparameters in two support vector machine (SVM) models.
Supplementary Table S6. Comparison of patients’ characteristics in case group between training and testing sets.
Supplementary Table S7. Comparison of patients’ characteristics in control group between training and testing sets.
Supplementary Table S8. All 134 selected features in optimized LLR model.
Abbreviations
ACE	Angiotensin converting enzyme
ARBs	Angiotensin receptor blockers
ATC	Anatomical therapeutic chemical
AUPR	Area under precision-recall curve
AUROC	Area under receiver operating characteristic curve
CI	Confidence interval
DMARDs	Disease modified anti-rheumatic drugs
HOS	Hospital
ICD-10	International Classification of Disease 10
IQR	Interquartile range
LLR	Logistic least absolute shrinkage and selection operator (LASSO) regression
MH	Medical history
NA	Not applicable
NSAIDs	Non-steroidal anti-inflammatory drugs
OR	Odds ratio
RERI	Relative excess risk due to interaction
SGLT-2	Sodium glucose co-transporter 2
SVM	Support vector machine

## Sheet: ST1
Supplementary Table S1. Internal Classification of Disease version 10 (ICD-10) codes.
(A)				(B)
Pre-existing kidney disease	ICD-10			Medical history	ICD-10
	Code	Category			Code	Category
Chronic kidney disease, stage ≥3	N18.3	Chronic kidney disease, stage 3 (moderate)		Hypertension	I10	Essential (primary) hypertension
	N18.4	Chronic kidney disease, stage 4 (severe)		Diabetes	E10.X except for E10.2	Type 1 diabetes mellitus
	N18.5	Chronic kidney disease, stage 5			E11.X except for E11.2	Type 2 diabetes mellitus
	N18.9	Chronic kidney disease, unspecified			E13.X except for E13.2	Other specified diabetes mellitus
Diabetic nephropathy	E10.2	Type 1 diabetes mellitus with kidney complications		Heart failure	I50.X	Heart failure
	E11.2	Type 2 diabetes mellitus with kidney complications		Anemia	D50.X	Iron deficiency anemia
	E13.2	Other specified diabetes mellitus with kidney complications			D51.X	Vitamin B12 deficiency anemia
Glomerular diseases	N00.X	Acute nephritic syndrome			D52.X	Folate deficiency anemia
	N01.X	Rapidly progressive nephritic syndrome			D53.X	Other nutritional anemias
	N02.X	Recurrent and persistent hematuria			D59.X	Acquired hemolytic anemia
	N03.X	Chronic nephritic syndrome		Sepsis	A40.X	Streptococcal sepsis
	N04.X	Nephrotic syndrome			A41.X	Other sepsis
	N05.X	Unspecified nephritic syndrome		Chronic kidney disease, stage ≤2	N18.1	Chronic kidney disease, stage 1
	N06.X	Isolated proteinuria with specified morphological lesion			N18.2	Chronic kidney disease, stage 2 (mild)
	N07.X	Hereditary nephropathy, not elsewhere classified		Chronic liver disease	K72.X	Hepatic failure, not elsewhere classified
					K73.X	Chronic hepatitis, not elsewhere classified

## Sheet: ST2
Supplementary Table S2. Classification of drugs affecting kidney function into 32 therapeutic drug classes.
No.	Therapeutic class (Feature)	Drug name (ATC classification code)	Category
1	Penicillins	Ampicillin (J01CA01), Amoxicillin (J01CA04), Bacampicillin (J01CA06), Piperacillin (J01CA12), Aspoxicillin (J01CA19), Benzylpenicillin (J01CE01), Cloxacillin (J01CF02), Sultamicillin (J01CR04)	Antibiotic drugs
2	Cephalosporins	Cefalexin (J01DB01), Cefazolin (J01DB04), Cefroxadine (J01DB11), Cefuroxime (J01DC02), Cefaclor (J01DC04), Cefotiam (J01DC07), Cefmetazole (J01DC09), Flomoxef (J01DC14), Cefotaxime (J01DD01), Ceftazidime (J01DD02), Cefsulodin (J01DD03), Ceftriaxone (J01DD04), Cefixime (J01DD08), Cefoperazone (J01DD12), Cefpodoxime (J01DD13), Ceftibuten (J01DD14), Cefdinir (J01DD15), Cefditoren (J01DD16), Cefcapen…
3	Carbapenems	Meropenem (J01DH02), Doripenem (J01DH04), Biapenem (J01DH05), Tebipenem (J01DH06), Imipenem (J01DH51), Panipenem (J01DH55)
4	Aminoglycosides	Streptomycin (J01GA01), Tobramycin (J01GB01), Gentamicin (J01GB03), Kanamycin (J01GB04), Amikacin (J01GB06), Dibekacin (J01GB09), Isepamicin (J01GB11), Arbekacin (J01GB12)
5	Glycopeptides	Vancomycin (J01XA01), Teicoplanin (J01XA02)
6	Tetracyclines	Demeclocycline (J01AA01), Doxycycline (J01AA02), Tetracycline (J01AA07), Minocycline (J01AA08)
7	Fluoroquinolones	Ofloxacin (J01MA01), Ciprofloxacin (J01MA02), Enoxacin (J01MA04), Norfloxacin (J01MA06), Sparfloxacin (J01MA09), Levofloxacin (J01MA12), Moxifloxacin (J01MA14), Gatifloxacin (J01MA16), Prulifloxacin (J01MA17), Pazufloxacin (J01MA18), Garenoxacin (J01MA19), Sitafloxacin (J01MA21), Tosufloxacin (J01MA22)
8	Macrorides	Erythromycin (J01FA01), Spiramycin (J01FA02), Midecamycin (J01FA03), Roxithromycin (J01FA06), Josamycin (J01FA07), Clarithromycin (J01FA09), Azithromycin (J01FA10), Rokitamycin (J01FA12)
9	Sulfamethoxazole/trimethoprim	Sulfamethoxazole and trimethoprim (J01EE01)
10	Azoles	Fosravuconazole (D01BA03), Isoconazole (G01AF07), Fluconazole (J02AC01), Itraconazole (J02AC02), Voriconazole (J02AC03), Fosfluconazole (None)
11	Amphotericin B	Amphotericin B (J02AA01)
12	Anti-herpes simplex virus drugs (nucleoside analogues)	Aciclovir (J05AB01), Valaciclovir (J05AB11), Amenamevir (J05AX26)
13	Interferons	Interferon alfa natural (L03AB01), Interferon beta natural (L03AB02), Interferon alfa-2b (L03AB05), Interferon alfacon-1 (L03AB09), Peginterferon alfa-2b (L03AB10), Peginterferon alfa-2a (L03AB11)
14	Calcium channel blockers	Amlodipine (C08CA01), Felodipine (C08CA02), Nicardipine (C08CA04), Nifedipine (C08CA05), Nisoldipine (C08CA07), Nitrendipine (C08CA08), Nilvadipine (C08CA10), Manidipine (C08CA11), Barnidipine (C08CA12), Cilnidipine (C08CA14), Benidipine (C08CA15), Verapamil (C08DA01), Diltiazem (C08DB01), Bepridil (C08EA02), Azelnidipine (None), Aranidipine (None), Efonidipine (None)	Antihypertensive drugs
15	ARBs	Losartan (C09CA01), Valsartan (C09CA03), Irbesartan (C09CA04), Candesartan (C09CA06), Telmisartan (C09CA07), Olmesartan (C09CA08), Azilsartan (C09CA09)
16	ACE inhibitors	Captopril (C09AA01), Enalapril (C09AA02), Lisinopril (C09AA03), Perindopril (C09AA04), Quinapril (C09AA06), Benazepril (C09AA07), Cilazapril (C09AA08), Trandolapril (C09AA10), Delapril (C09AA12), Temocapril (C09AA14), Imidapril (C09AA16), Alacepril (None)
17	α-adrenergic receptor blockers	Prazosin (C02CA01), Doxazosin (C02CA04), Urapidil (C02CA06), Phentolamine (C04AB01), Bunazosin (None)
18	β-adrenergic receptor blockers	Pindolol (C07AA03), Propranolol (C07AA05), Nadolol (C07AA12), Carteolol (C07AA15), Bopindolol (C07AA17), Metoprolol (C07AB02), Atenolol (C07AB03), Acebutolol (C07AB04), Betaxolol (C07AB05), Bisoprolol (C07AB07), Celiprolol (C07AB08), Nipradilol (None)
19	Loop diuretics	Furosemide (C03CA01), Bumetanide (C03CA02), Piretanide (C03CA03), Torasemide (C03CA04), Azosemide (None)
20	Aldosterone antagonists	Spironolactone (C03DA01), Potassium canrenoate (C03DA02), Eplerenone (C03DA04)
21	Other diuretics	Hydrochlorothiazide (C03AA03), Trichlormethiazide (C03AA06), Mefruside (C03BA05), Meticrane (C03BA09), Indapamide (C03BA11), Tripamide (None)
22	Folate antimetabolites	Methotrexate (L01BA01), Pemetrexed (L01BA04), Pralatrexate (L01BA05)	Antineoplastic drugs
23	Platinum-based agents	Cisplatin (L01XA01), Carboplatin (L01XA02), Oxaliplatin (L01XA03), Nedaplatin (None), Miriplatin (None)
24	Calcineurin inhibitors	Ciclosporin (L04AD01), Tacrolimus (L04AD02)	Immunosuppresive drugs
25	Sulfhydryl compounds (DMARDs)	Penicillamine (M01CC01), Bucillamine (M01CC02)
26	Histamine H2 receptor blockers	Cimetidine (A02BA01), Ranitidine (A02BA02), Famotidine (A02BA03), Nizatidine (A02BA04), Roxatidine (A02BA06), Lafutidine (A02BA08)	Drugs for alimentary tract
27	Proton pump inhibitors	Omeprazole (A02BC01), Pantoprazole (A02BC02), Lansoprazole (A02BC03), Rabeprazole (A02BC04), Esomeprazole (A02BC05), Vonoprazan (A02BC08)
28	Statins	Simvastatin (C10AA01), Pravastatin (C10AA03), Fluvastatin (C10AA04), Atorvastatin (C10AA05), Rosuvastatin (C10AA07), Pitavastatin (C10AA08)	Antidyslipidemic drugs
29	Fibrates	Clofibrate (C10AB01), Bezafibrate (C10AB02), Fenofibrate (C10AB05), Clinofibrate (None)
30	NSAIDs	Indometacin (M01AB01), Sulindac (M01AB02), Diclofenac (M01AB05), Etodolac (M01AB08), Acemetacin (M01AB11), Proglumetacin (M01AB14), Lornoxicam (M01AC05), Meloxicam (M01AC06), Ibuprofen (M01AE01), Naproxen (M01AE02), Flurbiprofen (M01AE09), Tiaprofenic acid (M01AE11), Oxaprozin (M01AE12), Alminoprofen (M01AE16), Mefenamic acid (M01AG01), Flufenamic acid (M01AG03), Celecoxib (M01AH01), Loxoprofen (…	Others
31	SGLT-2 inhibitors	Dapagliflozin (A10BK01), Canagliflozin (A10BK02), Empagliflozin (A10BK03), Ipragliflozin (A10BK05), Luseogliflozin (A10BK07), Tofogliflozin (None)
32	Vitamin D3 preparations	Alfacalcidol (A11CC03), Calcitriol (A11CC04), Eldecalcitol (None), Falecalcitriol (None), Maxacalcitol (None)

## Sheet: ST3
Supplementary Table S3. Optimized hyperparameters in random forest model.
Hyperparameters in random forest model: mtry, number of features randomly sampled as candidates at each tree; ntree, number of trees to grow. Grid search was performed for tuning the hyperparameters in 10-fold cross-validation. Search space is as follows: ʻmtryʼ: {ranged from 1 to 30 by 1} ʻntreeʼ: {ranged from 100 to 1000 by 100}
Hyperparameters	Default	Optimized
‘mtry’	21 sqrt (No. of features)	29
‘ntree’	500	200
Evaluation metrics in a testing set	Default	Optimized	P value
AUROC [95%CI]	0.721 [0.705, 0.738]	0.730 [0.715, 0.746]	0.055
AUPR [95%CI]	0.329 [0.299, 0.360]	0.336 [0.305, 0.367]	0.606

## Sheet: ST4
Supplementary Table S4. Optimized booster parameters in extreme gradient boosting (XGB) tree model.
Booster parameters: eta, learning rate; max_depth, maximum depth of a tree; min_child_weight, minimum sum of instance weight needed in a child; gamma, minimum loss reduction required to make a further partition on a leaf node of the tree; colsample_bytree, subsample ratio of columns when constructing each tree; subsample, subsample ratio of training instance. Steps in parameter tuning are as foll…
Hyperparameters	Default	Optimized
General parameters
‘booster’	‘gbtree’	‘gbtree’
Booster parameters
‘eta’	0.3	0.1
‘max_depth’	6	10
‘min_child_weight’	1	1
‘gamma’	0	0
‘colsample_bytree’	1	1
‘subsample’	1	0.8
Learning task parameters
‘objective’	‘binary: logistic’	‘binary: logistic’
‘eval_metric’	‘error’	‘error’
Evaluation metrics in a testing set	Default	Optimized	P value
AUROC [95%CI]	0.825 [0.813, 0.838]	0.827 [0.814, 0.840]	0.556
AUPR [95%CI]	0.375 [0.345, 0.406]	0.384 [0.352, 0.414]	0.155

## Sheet: ST5
Supplementary Table S5. Optimized hyperparameters in two support vector machine (SVM) models.
Hyperparameters in two SVM models: Cost, cost of constraints violation; Gamma, parameter needed for all kernels except linear function. Grid search was performed for tuning the hyperparameters in 10-fold cross-validation. Search space is as follows: ʻCostʼ: 10^{ranged from -1 to 1 by 0.1} ʻGammaʼ: 10^{ranged from -4 to -2 by 0.1}
(A) Support vector machine (Kernel = linear function)
Hyperparameters	Default	Optimized
Cost	1	3.162
Gamma	NA	NA
Evaluation metrics in testing set	Default	Optimized	P value
AUROC [95%CI]	0.480 [0.459, 0.501]	0.509 [0.487, 0.530]	0.588
AUPR [95%CI]	0.162 [0.139, 0.185]	0.173 [0.151, 0.198]	0.006
(B) Support vector machine (Kernel = radial basis function)
Hyperparameters	Default	Optimized
Cost	1	3.162
Gamma	2.208*10-3 (1 / No. of features)	1.585*10-4
Evaluation metrics in testing set	Default	Optimized	P value
AUROC [95%CI]	0.630 [0.610, 0.651]	0.757 [0.741, 0.773]	<0.001
AUPR [95%CI]	0.274 [0.246, 0.303]	0.306 [0.278, 0.335]	<0.001

## Sheet: ST6
Supplementary Table S6. Comparison of patients’ characteristics in case group between training and testing sets.
Characteristics	Training set (N=4,231)	Testing set (N=1,088)	P value
Age (years), median (IQR)	69 (59-78)	70 (59-77)	0.771
Male, n (%)	2,807 (66.3)	712 (65.4)	0.599
Hospital, n (%)			0.223
Itabashi	3,142 (74.3)	782 (71.9)
Surugadai	695 (16.4)	189 (17.4)
Hikarigaoka	394 (9.3)	117 (10.8)
Medical history, n (%)
Hypertension	1,088 (25.7)	291 (26.7)	0.513
Diabetes	1,287 (30.4)	315 (29.0)	0.366
Heart failure	863 (20.4)	216 (19.9)	0.722
Anemia	588 (13.9)	158 (14.5)	0.631
Sepsis	484 (11.4)	136 (12.5)	0.358
Chronic kidney disease	63 (1.5)	9 (0.8)	0.124
Chronic liver disease	91 (2.2)	18 (1.7)	0.362
Use of therapeutic drug class, n (%)
Antibiotic drugs
Penicillins	377 (8.9)	85 (7.8)	0.277
Cephalosporins	404 (9.5)	96 (8.8)	0.501
Carbapenems	124 (2.9)	37 (3.4)	0.479
Aminoglycosides	33 (0.8)	4 (0.4)	0.21
Glycopeptides	177 (4.2)	51 (4.7)	0.517
Tetracyclines	10 (0.2)	3 (0.3)	1
Fluoroquinolones	82 (1.9)	23 (2.1)	0.803
Macrolides	76 (1.8)	21 (1.9)	0.867
Sulfamethoxazole/trimethoprim	48 (1.1)	10 (0.9)	0.655
Azoles	16 (0.4)	5 (0.5)	0.912
Amphotericin B	12 (0.3)	3 (0.3)	1
Anti-herpes virus drugs (nucleoside analogues)	14 (0.3)	6 (0.6)	0.434
Interferons	3 (0.1)	0 (0.0)	0.871
Antihypertensive drugs
Calcium channel blockers	395 (9.3)	100 (9.2)	0.93
ARBs	185 (4.4)	40 (3.7)	0.351
ACE inhibitors	78 (1.8)	26 (2.4)	0.299
α-adrenergic receptor blockers	23 (0.5)	12 (1.1)	0.068
β-adrenergic receptor blockers	84 (2.0)	23 (2.1)	0.882
Loop diuretics	397 (9.4)	119 (10.9)	0.137
Aldosterone antagonists	194 (4.6)	52 (4.8)	0.848
Other diuretics	19 (0.4)	5 (0.5)	1
Antineoplastic drugs
Folate antimetabolites	13 (0.3)	3 (0.3)	1
Platinum-based agents	105 (2.5)	28 (2.6)	0.949
Immunosuppressive drugs
Calcineurin inhibitors	6 (0.1)	2 (0.2)	1
Sulfhydryl compounds (DMARDs)	1 (0.0)	0 (0.0)	1
Drugs for alimentary tract
Histamine H2 receptor blockers	507 (12)	130 (11.9)	1
Proton pump inhibitors	546 (12.9)	134 (12.3)	0.64
Drugs for dyslipidemia
Statins	110 (2.6)	32 (2.9)	0.605
Fibrates	10 (0.2)	1 (0.1)	0.575
Others
NSAIDs	559 (13.2)	147 (13.5)	0.834
SGLT-2 inhibitors	3 (0.1)	2 (0.2)	0.597
Vitamin D3 preparations	2 (0.0)	0 (0.0)	1
Serum creatinine on event date, median (IQR)
Male	1.7 (1.2-2.3)	1.7 (1.3-2.3)	0.404
Female	1.3 (0.9-2.0)	1.3 (0.9-2.0)	0.975

## Sheet: ST7
Supplementary Table S7. Comparison of patients’ characteristics in control group between training and testing sets.
Characteristics	Training set (N=48,302)	Testing set (N=12,046)	P value
Age (years), median (IQR)	65 (51-74)	64 (50-74)	0.195
Male, n (%)	26,228 (54.3)	6,498 (53.9)	0.488
Hospital, n (%)			0.182
Itabashi	35,144 (72.8)	8,854 (73.5)
Surugadai	7,450 (15.4)	1,834 (15.2)
Hikarigaoka	5,708 (11.8)	1,358 (11.3)
Medical history, n (%)
Hypertension	6,833 (14.1)	1,711 (14.2)	0.883
Diabetes	11,153 (23.1)	2,841 (23.6)	0.255
Heart failure	3,823 (7.9)	1,007 (8.4)	0.112
Anemia	4,659 (9.6)	1,199 (10.0)	0.315
Sepsis	906 (1.9)	201 (1.7)	0.14
Chronic kidney disease	210 (0.4)	34 (0.3)	0.023
Chronic liver disease	491 (1.0)	134 (1.1)	0.379
Use of therapeutic drug class, n (%)
Antibiotic drugs
Penicillins	2,210 (4.6)	521 (4.3)	0.247
Cephalosporins	6,494 (13.4)	1,650 (13.7)	0.477
Carbapenems	279 (0.6)	70 (0.6)	1
Aminoglycosides	29 (0.1)	8 (0.1)	0.962
Glycopeptides	61 (0.1)	25 (0.2)	0.048
Tetracyclines	63 (0.1)	24 (0.2)	0.1
Fluoroquinolones	662 (1.4)	182 (1.5)	0.258
Macrolides	469 (1.0)	122 (1.0)	0.715
Sulfamethoxazole/trimethoprim	90 (0.2)	14 (0.1)	0.124
Azoles	25 (0.1)	4 (0.0)	0.549
Amphotericin B	11 (0.0)	1 (0.0)	0.518
Anti-herpes virus drugs (nucleoside analogues)	136 (0.3)	39 (0.3)	0.499
Interferons	24 (0.0)	7 (0.1)	0.888
Antihypertensive drugs
Calcium channel blockers	3,678 (7.6)	950 (7.9)	0.325
ARBs	1,720 (3.6)	444 (3.7)	0.527
ACE inhibitors	396 (0.8)	123 (1.0)	0.037
α-adrenergic receptor blockers	146 (0.3)	39 (0.3)	0.772
β-adrenergic receptor blockers	474 (1.0)	110 (0.9)	0.528
Loop diuretics	928 (1.9)	242 (2.0)	0.557
Aldosterone antagonists	528 (1.1)	130 (1.1)	0.934
Other diuretics	227 (0.5)	50 (0.4)	0.47
Antineoplastic drugs
Folate antimetabolites	8 (0.0)	3 (0.0)	0.818
Platinum-based agents	101 (0.2)	24 (0.2)	0.92
Immunosuppressive drugs
Calcineurin inhibitors	19 (0.0)	4 (0.0)	0.962
Sulfhydryl compounds (DMARDs)	19 (0.0)	8 (0.1)	0.309
Drugs for alimentary tract
Histamine H2 receptor blockers	5,940 (12.3)	1,451 (12.0)	0.46
Proton pump inhibitors	3,500 (7.2)	882 (7.3)	0.789
Drugs for dyslipidemia
Statins	1,597 (3.3)	369 (3.1)	0.188
Fibrates	163 (0.3)	40 (0.3)	0.997
Others
NSAIDs	7,575 (15.7)	1,916 (15.9)	0.557
SGLT-2 inhibitors	44 (0.1)	8 (0.1)	0.514
Vitamin D3 preparations	80 (0.2)	20 (0.2)	1
Serum creatinine on event date, median (IQR)
Male	0.8 (0.7-0.9)	0.8 (0.7-0.9)	0.713
Female	0.6 (0.5-0.7)	0.6 (0.5-0.7)	0.102

## Sheet: ST8
Supplementary Table S8. All 134 selected features in optimized LLR model.
All 134 non-zero coefficients included in the dataset are shown below. The remaining 318 coefficients were shrunk to zero as the LLR model was optimized.
		N
No.	Feature	Cases	Controls	Adjusted OR	95%CI
1	Age by decade	-	-	1.14	1.119, 1.180
2	Itabashi [HOS]	3142	35144	0.84	0.694, 0.937
3	Surugadai [HOS]	695	7450	1.379	1.227, 1.644
4	Male	2807	26228	1.492	1.397, 1.683
5	Heart failure [MH]	863	3823	1.973	1.809, 2.279
6	Hypertension [MH]	1088	6833	1.605	1.458, 1.815
7	Diabetes [MH]	1287	11153	1.031	1.000, 1.181
8	Chronic kidney disease [MH]	63	210	1.015	0.825, 1.658
9	Anemia [MH]	588	4659	1.51	1.355, 1.835
10	Sepsis [MH]	484	906	2.59	2.265, 3.191
11	Chronic liver disease [MH]	91	491	1.556	1.234, 2.253
12	Aminoglycosides	33	29	3.798	1.767, 11.14
13	Glycopeptides	177	61	22.201	15.56, 131.3
14	Cephalosporins	404	6494	0.634	0.481, 0.742
15	Carbapenems	124	279	1.329	1.000, 2.369
16	Sulfamethoxazole/trimethoprim	48	90	4.762	2.429, 17.30
17	Folate antimetabolites	13	8	1.967	1.000, 51.01
18	Platinum-based agents	105	101	16.507	10.85, 41.44
19	Statins	110	1597	0.807	0.369, 0.992
20	Fibrates	10	163	0.962	0.005, 1.000
21	Azoles	16	25	1.804	0.366, 7.297
22	Amphotericin B	12	11	3.828	1.000, 40.66
23	ACE inhibitors	78	396	1.105	1.000, 2.450
24	Aldosterone antagonists	194	528	2.298	1.658, 4.094
25	Loop diuretics	397	928	2.018	1.669, 3.034
26	Proton pump inhibitors	546	3500	1.16	1.000, 1.365
27	Calcineurin inhibitors	6	19	2.11	1.000, 52.70
28	NSAIDs	559	7575	0.668	0.504, 0.758
29	Vitamin D3 preparations	2	80	0.528	0.007, 0.986
30	Aminoglycosides * Glycopeptides	9	4	0.894	0.007, 23.14
31	Aminoglycosides * Tetracyclines	0	1	0.001	0.000, 1.000
32	Aminoglycosides * Penicillins	8	3	2.492	1.000, 1236
33	Aminoglycosides * Macrolides	1	0	4.844	1.000, 2.030*105
34	Aminoglycosides * Loop diuretics	3	4	0.485	0.008, 1.000
35	Aminoglycosides * Histiamine H2 blockers	3	3	1.051	0.055, 75.65
36	Aminoglycosides * Proton pump inhibitors	2	3	0.78	0.003, 1.000
37	Glycopeptides * Fluoroquinolones	4	0	1.566	1.000, 179.6
38	Glycopeptides * Cephalosporins	34	25	0.788	0.105, 1.146
39	Glycopeptides * Carbapenems	28	10	0.617	0.045, 1.000
40	Glycopeptides * Statins	4	4	0.525	0.001, 1.000
41	Glycopeptides * Calcium channel blockers	26	27	0.325	0.057, 1.669
42	Glycopeptides * ARBs	8	2	3	1.000, 1160
43	Glycopeptides * Loop diuretics	38	27	0.6	0.066, 1.000
44	Glycopeptides * Proton pump inhibitors	39	22	0.397	0.051, 1.000
45	Tetracyclines * Macrolides	0	2	0.689	0.004, 1.000
46	Tetracyclines * Azoles	0	1	0.829	0.033, 1.000
47	Tetracyclines * Amphotericin B	0	1	0.997	0.572, 1.000
48	Tetracyclines * β-adrenergic receptor blockers	0	1	0.398	0.005, 1.000
49	Tetracyclines * Proton pump inhibitors	2	3	4.098	0.417, 529.9
50	Fluoroquinolones * Penicillins	11	41	1.316	1.000, 5.394
51	Fluoroquinolones * Platinum-based agents	0	3	0.487	0.009, 1.000
52	Fluoroquinolones * Fibrates	1	0	16.324	1.000, 1.593*107
53	Fluoroquinolones * Azoles	3	6	1.051	0.253, 56.10
54	Fluoroquinolones * ACE inhibitors	3	3	1.734	0.018, 557.6
55	Fluoroquinolones * NSAIDs	14	247	0.787	0.187, 1.000
56	Penicillins * Macrolides	17	73	0.938	0.219, 1.114
57	Penicillins * Cephalosporins	46	109	2.414	1.453, 5.425
58	Penicillins * Carbapenems	17	13	2.73	1.000, 26.69
59	Penicillins * Amphotericin B	1	2	0.451	0.003, 1.000
60	Penicillins * Calcium channel blockers	73	292	1.162	1.000, 2.118
61	Penicillins * Other diuretics	0	22	0.239	0.000, 0.834
62	Penicillins * Loop diuretics	93	86	1.327	0.914, 2.438
63	Penicillins * Proton pump inhibitors	119	289	1.157	1.000, 2.068
64	Penicillins * Calcineurin inhibitors	0	2	0.852	0.007, 1.000
65	Penicillins * NSAIDs	116	1048	0.759	0.415, 0.997
66	Macrolides * Cephalosporins	16	97	0.998	0.292, 1.495
67	Macrolides * Carbapenems	5	5	1.536	0.145, 71.21
68	Macrolides * Loop diuretics	8	20	0.992	0.077, 1.523
69	Macrolides * Histiamine H2 blockers	21	49	1.678	1.000, 6.397
70	Macrolides * Proton pump inhibitors	16	90	0.792	0.279, 1.257
71	Macrolides * Anti-herpes simplex virus drugs	0	4	0.554	0.011, 1.000
72	Macrolides * NSAIDs	9	152	0.689	0.184, 1.000
73	Cephalosporins * Carbapenems	18	15	3.059	1.000, 39.88
74	Cephalosporins * ARBs	28	470	0.972	0.336, 1.000
75	Cephalosporins * Loop diuretics	88	133	1.88	1.339, 4.100
76	Cephalosporins * Histiamine H2 blockers	128	2982	0.823	0.472, 0.973
77	Cephalosporins * Proton pump inhibitors	114	602	1.025	0.941, 1.720
78	Carbapenems * Amphotericin B	5	1	3.098	1.000, 213.3
79	Carbapenems * ARBs	6	9	1.171	0.327, 59.43
80	Carbapenems * Aldosterone antagonists	6	3	1.176	0.144, 14.35
81	Carbapenems * Other diuretics	1	0	4.706	1.000, 7627
82	Carbapenems * Loop diuretics	21	6	2.963	1.000, 72.94
83	Carbapenems * Histiamine H2 blockers	22	27	1.585	0.472, 3.657
84	Carbapenems * Proton pump inhibitors	32	73	0.672	0.138, 1.000
85	Carbapenems * Anti-herpes simplex virus drugs	3	4	1.339	0.027, 99.11
86	Carbapenems * Sulfhydryl compounds (DMARDs)	1	0	5.068	1.000, 753.1
87	Carbapenems * NSAIDs	19	108	0.396	0.040, 0.759
88	Carbapenems * SGLT-2 inhibitors	0	1	0.878	0.016, 1.000
89	Sulfamethoxazole/trimethoprim * Other diuretics	1	1	1.212	0.048, 774.4
90	Sulfamethoxazole/trimethoprim * Loop diuretics	6	2	2.537	1.000, 2.782*104
91	Sulfamethoxazole/trimethoprim * Proton pump inhibitors	12	45	0.541	0.027, 1.000
92	Sulfamethoxazole/trimethoprim * Anti-herpes simplex virus drugs	0	5	0.466	0.002, 1.000
93	Folate antimetabolites * Histiamine H2 blockers	0	1	0.332	0.006, 1.000
94	Folate antimetabolites * Proton pump inhibitors	3	0	27.547	1.000, 547.7
95	Platinum-based agents * Fibrates	1	0	3.679	1.000, 1077
96	Platinum-based agents * Calcium channel blockers	6	8	0.718	0.012, 1.957
97	Platinum-based agents * ACE inhibitors	0	1	0.822	0.143, 1.000
98	Platinum-based agents * β-adrenergic receptor blockers	0	1	0.495	0.003, 1.000
99	Platinum-based agents * Aldosterone antagonists	0	2	0.151	0.007, 1.000
100	Platinum-based agents * Other diuretics	1	0	5.114	1.000, 2372
101	Platinum-based agents * Loop diuretics	28	34	0.38	0.094, 0.901
102	Platinum-based agents * Histiamine H2 blockers	18	24	0.713	0.184, 1.000
103	Platinum-based agents * NSAIDs	5	12	0.937	0.047, 1.361
104	Statins * Calcium channel blockers	42	710	0.94	0.575, 1.204
105	Statins * ARBs	28	519	0.748	0.302, 1.000
106	Fibrates * Aldosterone antagonists	3	4	1.9	0.667, 219.4
107	Fibrates * Loop diuretics	2	10	0.712	0.009, 2.175
108	Azoles * Calcium channel blockers	1	1	1.034	1.000, 1.230*106
109	Azoles * Aldosterone antagonists	1	0	1.058	1.000, 1.304
110	Amphotericin B * NSAIDs	1	3	0.675	0.004, 1.000
111	Calcium channel blockers * Loop diuretics	99	260	0.971	0.515, 1.048
112	Calcium channel blockers * Histiamine H2 blockers	134	1063	1.167	1.000, 1.734
113	Calcium channel blockers * Anti-herpes simplex virus drugs	0	12	0.781	0.000, 1.000
114	Calcium channel blockers * Sulfhydryl compounds (DMARDs)	0	5	0.997	0.360, 1.000
115	Calcium channel blockers * SGLT-2 inhibitors	0	20	0.804	0.041, 1.000
116	ACE inhibitors * α-adrenergic receptor blockers	4	12	1.319	0.526, 12.51
117	ACE inhibitors * β-adrenergic receptor blockers	19	46	1.699	0.974, 4.300
118	ACE inhibitors * Loop diuretics	28	98	0.607	0.140, 1.000
119	α-adrenergic receptor blockers * Histiamine H2 blockers	10	48	1.39	0.921, 6.580
120	β-adrenergic receptor blockers * Calcineurin inhibitors	1	0	1.196	1.000, 16.45
121	β-adrenergic receptor blockers * NSAIDs	38	155	1.519	1.000, 3.796
122	Aldosterone antagonists * Loop diuretics	116	257	0.779	0.302, 1.000
123	Aldosterone antagonists * Histiamine H2 blockers	37	64	1.059	0.629, 2.178
124	Aldosterone antagonists * Anti-herpes simplex virus drugs	0	2	0.754	0.013, 1.000
125	Aldosterone antagonists * Calcineurin inhibitors	1	0	3.219	1.000, 1.026*104
126	Aldosterone antagonists * NSAIDs	59	113	1.599	1.053, 3.672
127	Loop diuretics * Histiamine H2 blockers	85	117	1.639	1.047, 3.159
128	Histiamine H2 blockers * Proton pump inhibitors	73	288	1.566	1.000, 2.314
129	Histiamine H2 blockers * Anti-herpes simplex virus drugs	4	16	1.591	0.630, 25.52
130	Histiamine H2 blockers * NSAIDs	140	1537	1.092	1.000, 1.841
131	Proton pump inhibitors * Sulfhydryl compounds (DMARDs)	0	8	0.799	0.245, 1.000
132	Proton pump inhibitors * NSAIDs	203	1299	1.373	1.047, 2.040
133	Interferons * NSAIDs	3	9	2.74	1.000, 69.67
134	Calcineurin inhibitors * NSAIDs	1	8	0.559	0.000, 1.000
